# Supplementary material for: The Impact of Water Table Drawdown and Drying on Subterranean Aquatic Fauna in In-Vitro Experiments
Source: PLoS One. 2013 Nov 20;8(11):e78502. doi: 10.1371/journal.pone.0078502 (PMC3835856; doi:10.1371/journal.pone.0078502)
Supplement: Appendix S1 — Mean proportion (± standard deviation) of organisms under different treatments across depth in the drawdown experiments. (XLS) [file pone.0078502.s001.xls]

## Sheet: APPENDIX S1
Appendix S1 Mean proportion (± standard deviation) of organisms under different treatments across depth in the drawdown experiments
	Wellington Syncarida				Wellington Copepoda				Budderoo Copepoda
height above bottom of column	saturated	fast drawdown	slow drawdown		saturated	fast drawdown	slow drawdown		saturated	fast drawdown	slow drawdown
(cm)	(-)	(-)	(-)		(-)	(-)	(-)		(-)	(-)	(-)
16-15	0.00 (0.00)	0.11 (0.10)	-		0.49 (0.42)	0.49 (0.02)	0.49 (0.12)		0.02 (0.04)	0.02 (0.04)	0.03 (0.03)
15-14	0.00 (0.00)	0.00 (0.00)	-		0.08 (0.10)	0.28 (0.04)	0.16 (0.16)		0.00 (0.00)	0.04 (0.06)	0.07 (0.04)
14-13	0.00 (0.00)	0.08 (0.14)	-		0.03 (0.03)	0.08 (0.04)	0.11 (0.10)		0.00 (0.00)	0.02 (0.03)	0.02 (0.03)
13-12	0.00 (0.00)	0.00 (0.00)	-		0.02 (0.03)	0.04 (0.03)	0.07 (0.09)		0.04 (0.04)	0.04 (0.04)	0.03 (0.06)
12-11	0.00 (0.00)	0.06 (0.10)	-		0.02 (0.03)	0.06 (0.00)	0.04 (0.03)		0.05 (0.08)	0.06 (0.07)	0.02 (0.03)
11-10	0.00 (0.00)	0.00 (0.00)	-		0.04 (0.04)	0.00 (0.00)	0.02 (0.03)		0.11 (0.11)	0.02 (0.03)	0.00 (0.00)
10-9	0.00 (0.00)	0.00 (0.00)	-		0.04 (0.04)	0.00 (0.00)	0.02 (0.03)		0.07 (0.12)	0.02 (0.04)	0.05 (0.05)
9-8	0.00 (0.00)	0.00 (0.00)	-		0.04 (0.05)	0.00 (0.00)	0.02 (0.03)		0.02 (0.03)	0.04 (0.06)	0.05 (0.06)
8-7	0.00 (0.00)	0.08 (0.14)	-		0.09 (0.14)	0.04 (0.07	0.02 (0.03)		0.07 (0.13)	0.02 (0.04)	0.05 (0.05)
7-6	0.00 (0.00)	0.00 (0.00)	-		0.08 (0.10)	0.00 (0.00)	0.02 (0.03)		0.10 (0.11)	0.07 (0.07)	0.04 (0.03)
6-5	0.00 (0.00)	0.08 (0.14)	-		0.03 (0.05)	0.02 (0.03)	0.04 (0.06)		0.02 (0.03)	0.02 (0.03)	0.05 (0.05)
5-4	0.00 (0.00)	0.00 (0.00)	-		0.02 (0.05)	0.00 (0.00)	0.00 (0.00)		0.06 (0.06)	0.05 (0.05)	0.09 (0.06)
4-3	0.00 (0.00)	0.00 (0.00)	-		0.01 (0.02)	0.00 (0.00)	0.00 (0.00)		0.00 (0.00)	0.16 (0.12)	0.05 (0.00)
3-2	0.00 (0.00)	0.00 (0.00)	-		0.02 (0.04)	0.00 (0.00)	0.00 (0.00)		0.10 (0.12)	0.05 (0.06)	0.04 (0.06)
2-0	1.00 (0.00)	0.58 (0.30)	-		0.00 (0.00)	0.00 (0.00)	0.00 (0.00)		0.33 (0.17)	0.37 (0.20)	0.41 (0.06)
