# Supplementary material for: The Impact of Water Table Drawdown and Drying on Subterranean Aquatic Fauna in In-Vitro Experiments
Source: PLoS One. 2013 Nov 20;8(11):e78502. doi: 10.1371/journal.pone.0078502 (PMC3835856; doi:10.1371/journal.pone.0078502)
Supplement: Appendix S2 — Mean proportion (± standard deviation) of organisms survived at different saturation levels in the desiccation experiments. (XLS) [file pone.0078502.s002.xls]

## Sheet: APPENDIX S2
Appendix S2. Mean proportion (± standard deviation) of organisms survived at different saturation levels in the desiccation experiments
Saturation level	Wellington Syncarida	Wellington Copepoda	Budderoo Copepoda
(-)	(-)	(-)	(-)
0	0.00 (0.00)	0.00 (0.00)	0.00 (0.00)
0.02	0.13 (0.23)	0.03 (0.06)	0.07 (0.12)
0.04	0.67 (0.23)	0.03 (0.06)	0.13 (0.23)
0.08	0.87 (0.12)	0.17 (0.12)	0.27 (0.12)
0.165	1.00 (0.00)	0.10 (0.10)	0.33 (0.12)
0.33	0.93 (0.12)	0.47 (0.06)	0.60 (0.00)
0.66	0.93 (0.12)	0.90 (0.00)	0.87 (0.12)
1	1.00 (0.00)	1.00 (0.00)	1.00 (0.00)
